# Supplementary material for: [68Ga]Ga-FAPI-46 PET/CT for Staging Suspected/Confirmed Lung Cancer: Results on the Surgical Cohort Within a Monocentric Prospective Trial
Source: Pharmaceuticals (Basel). 2024 Nov 1;17(11):1468. doi: 10.3390/ph17111468 (PMC11597145; doi:10.3390/ph17111468)
Supplement: Supplementary file 1 [file pharmaceuticals-17-01468-s001.zip]

Archive with 1 entries (1 files):
- Table S1 def.xlsx
