# Supplementary material for: [68Ga]Ga-FAPI-46 PET/CT for Staging Suspected/Confirmed Lung Cancer: Results on the Surgical Cohort Within a Monocentric Prospective Trial
Source: Pharmaceuticals (Basel). 2024 Nov 1;17(11):1468. doi: 10.3390/ph17111468 (PMC11597145; doi:10.3390/ph17111468)
Supplement: Supplementary file 1 [file pharmaceuticals-17-01468-s001.zip › Table S1 def.xlsx]

## Sheet: Table S1. uptake reference back
	Table Supplementary 1 (S1). FDG and FAPI uptake of reference backgrounds within the surgical cohort (n=50)
	SUV of reference backgrounds	FDG							FAPI
		mean	median	min	max	range	sd	se	mean	median	min	max	range	sd	se
	SUVmax MBP	2.6	2.5	1.5	3.8	2.3	0.5	0.07	1.6	1.5	0.7	2.7	2	0.5	0.06
	SUVmeanMBP	2	1.9	1.3	2.8	1.5	0.3	0.04	1.1	1.1	0.5	2.1	1.6	0.3	0.04
	SUVmax Liver	3.7	3.6	2.4	5.8	3.4	0.7	0.1	2.1	2.1	0.6	4.4	3.8	1	0.13
	SUVmean Liver	2.4	2.4	1.6	3.3	1.7	0.4	0.05	1.3	1.3	0.4	2.7	2.3	0.6	0.09
	SUVmax Lung	0.6	0.6	0.3	1.3	1	0.2	0.03	0.7	0.7	0.3	2.3	2	0.4	0.05
	SUVmean Lung	0.4	0.4	0.2	0.8	0.6	0.2	0.02	0.5	0.4	0.2	1.4	1.2	0.2	0.03
	Legend: MBP-mediatinal blood pool; sd= standard deviation; se= standard error;
